# Supplementary material for: Monozygotic twins discordant for common variable immunodeficiency reveal impaired DNA demethylation during naïve-to-memory B-cell transition
Source: Nat Commun. 2015 Jun 17;6:7335. doi: 10.1038/ncomms8335 (PMC4557293; doi:10.1038/ncomms8335)
Supplement: Supplementary Data 1 — CpG sites differentially methylated between the CVID and healthy sibling of a monozygotic twin pair. Columns include β values for the three independent replicates (R1, R2, R3) of the CVID sibling (D, E and F) and healthy/control sibling (G, H, I), as well as the average β values (J, K). The difference b value between CVID and Healthy/control is also presented (L). The rest of columns include: CpG id code (M), chromosome (N), genome coordinates (O), UCSC_RefGene_Name (P), position of the CpG within the gene (Q), location pf the CpG island, where applicable (R), and relation to UCSC CpG Island (S). Hypermethylated genes are in sheet 1 and hypomethylated genes in sheet 2. [file ncomms8335-s2.xls]

## Sheet: CVID Hypermethylated
Supplementary Data 1. CpG sites differentially methylated between the CVID and healthy sibling of a monozygotic twin pair
	probe	gene	CVID R1	CVID R2	CVID R3	Control R1	Control R2	Control R3	average CVID Beta value	average Control Beta value	Difference Beta value	ID	CHR	MAPINFO	UCSC_RefGene_Name	UCSC_RefGene_Group	UCSC_CpG_Islands_Name	Relation_to_UCSC_CpG_Island
457309	cg22707397		0.763901	0.78746	0.749331	0.540435	0.520416	0.542356	0.766897	0.534402	0.232495	cg22707397	19	49020528			chr19:49016737-49017207	S_Shelf
260714	cg00014638	5-Mar	0.630302	0.722927	0.635374	0.446066	0.523234	0.330032	0.662868	0.433111	0.229757	cg00014638	10	94113651	5-Mar	3'UTR
153354	cg16272981	LPCAT1	0.834328	0.831675	0.807524	0.593831	0.600831	0.61693	0.824509	0.603864	0.220645	cg16272981	5	1489889	LPCAT1	Body	chr5:1489799-1490071	Island
145872	cg07493874	CLPTM1L	0.720803	0.722541	0.724766	0.511617	0.515848	0.516997	0.722703	0.514821	0.207883	cg07493874	5	1342172	CLPTM1L	Body	chr5:1344545-1345469	N_Shelf
150975	cg13325231	CLPTM1L	0.69623	0.767932	0.730429	0.502984	0.553473	0.518783	0.73153	0.52508	0.20645	cg13325231	5	1342170	CLPTM1L	Body	chr5:1344545-1345469	N_Shelf
227958	cg25991468	CREB5;CREB5;CREB5	0.763518	0.77228	0.780925	0.591662	0.584402	0.541437	0.772241	0.5725	0.199741	cg25991468	7	28475121	CREB5;CREB5;CREB5	5'UTR;Body;TSS200
176266	cg09240001	FKSG83	0.74865	0.63703	0.615143	0.585802	0.489721	0.360529	0.666941	0.478684	0.188257	cg09240001	6	27292364	FKSG83	TSS1500
83221	cg19390934	MTERFD2;SNED1;MTERFD2;MTERFD2	0.811777	0.828406	0.824023	0.638227	0.650883	0.613089	0.821402	0.634066	0.187336	cg19390934	2	242027520	MTERFD2;SNED1;MTERFD2;MTERFD2	Body;Body;Body;Body
418715	cg15138339	COASY;COASY;COASY;COASY;COASY	0.894687	0.871573	0.859677	0.679303	0.718862	0.68769	0.875312	0.695285	0.180027	cg15138339	17	40715222	COASY;COASY;COASY;COASY;COASY	1stExon;Body;Body;Body;5'UTR	chr17:40714087-40715282	Island
319366	cg05934015	SLC15A4	0.818287	0.85529	0.839465	0.680272	0.640709	0.657751	0.837681	0.659577	0.178103	cg05934015	12	129280265	SLC15A4	Body	chr12:129280256-129280486	Island
395090	cg08438529		0.887347	0.87978	0.877758	0.7205	0.699438	0.694131	0.881628	0.704689	0.176939	cg08438529	16	1052939			chr16:1056845-1057053	N_Shelf
436829	cg00007987	ZNF581	0.902518	0.905306	0.906472	0.742687	0.710121	0.735263	0.904765	0.729357	0.175408	cg00007987	19	56156430	ZNF581	Body	chr19:56156312-56156543	Island
447881	cg12062672	FGF22	0.925321	0.93489	0.919727	0.767857	0.742981	0.744521	0.926646	0.751786	0.17486	cg12062672	19	643555	FGF22	Body	chr19:643092-643720	Island
167093	cg02571055	TULP4;TULP4	0.850541	0.866817	0.852037	0.681072	0.672318	0.693271	0.856465	0.68222	0.174245	cg02571055	6	158896790	TULP4;TULP4	Body;Body
287272	cg02423817	PTPRCAP	0.791379	0.807598	0.794267	0.634921	0.633927	0.604416	0.797748	0.624421	0.173327	cg02423817	11	67203661	PTPRCAP	Body	chr11:67203319-67203662	Island
151898	cg14682080	POLS	0.865989	0.85653	0.845269	0.671459	0.686452	0.696391	0.855929	0.684768	0.171162	cg14682080	5	6737778	POLS	Body	chr5:6737704-6738004	Island
107393	cg15065340	TNK2	0.743258	0.713575	0.713535	0.634035	0.539314	0.490664	0.723456	0.554671	0.168785	cg15065340	3	195632915	TNK2	5'UTR	chr3:195635359-195636895	N_Shelf
329334	cg17150898	FBXL14	0.778547	0.778625	0.750869	0.599048	0.597198	0.607963	0.769347	0.601403	0.167944	cg17150898	12	1702116	FBXL14	1stExon	chr12:1702638-1704232	N_Shore
297839	cg12044599	CORO1B;CORO1B;PTPRCAP	0.909016	0.920704	0.899907	0.749845	0.748213	0.732226	0.909876	0.743428	0.166448	cg12044599	11	67206308	CORO1B;CORO1B;PTPRCAP	Body;Body;TSS1500	chr11:67203319-67203662	S_Shelf
115215	cg24049183	WNT5A	0.365124	0.377198	0.470337	0.250132	0.204175	0.260779	0.40422	0.238362	0.165858	cg24049183	3	55520931	WNT5A	Body	chr3:55520226-55522344	Island
214486	cg12912919	GATAD1	0.849681	0.812689	0.830633	0.732859	0.712348	0.550525	0.831001	0.665244	0.165757	cg12912919	7	92079392	GATAD1	Body	chr7:92076699-92077395	S_Shore
422934	cg19618279	COASY;COASY;COASY;COASY;COASY	0.909933	0.883152	0.902352	0.754765	0.740571	0.704772	0.898479	0.733369	0.16511	cg19618279	17	40715228	COASY;COASY;COASY;COASY;COASY	1stExon;Body;Body;Body;5'UTR	chr17:40714087-40715282	Island
408921	cg05465955	COASY;COASY;COASY;COASY;COASY	0.893848	0.889958	0.877443	0.716004	0.738387	0.716477	0.887083	0.723623	0.16346	cg05465955	17	40715236	COASY;COASY;COASY;COASY;COASY	1stExon;Body;Body;Body;5'UTR	chr17:40714087-40715282	Island
51727	cg23676618	C1orf186;C1orf186	0.884241	0.873355	0.857081	0.707195	0.721668	0.7015	0.871559	0.710121	0.161438	cg23676618	1	206288250	C1orf186;C1orf186	1stExon;5'UTR
425174	cg21949830	SLC43A2	0.834504	0.862009	0.831467	0.6787	0.700267	0.667097	0.84266	0.682021	0.160639	cg21949830	17	1510041	SLC43A2	Body	chr17:1509882-1510101	Island
194177	cg23349798	SASH1	0.867412	0.894714	0.860701	0.733247	0.719355	0.689484	0.874276	0.714029	0.160247	cg23349798	6	148841330	SASH1	Body
167255	cg02680710		0.789699	0.815809	0.710363	0.67852	0.57661	0.583934	0.771957	0.613022	0.158935	cg02680710	6	169310568			chr6:169309817-169310582	Island
337180	cg26426437	CAMKK2;CAMKK2;CAMKK2;CAMKK2;CAMKK2;CAMKK2;CAMKK2	0.80669	0.838952	0.848196	0.662873	0.691502	0.66269	0.831279	0.672355	0.158924	cg26426437	12	121686502	CAMKK2;CAMKK2;CAMKK2;CAMKK2;CAMKK2;CAMKK2;CAMKK2	Body;Body;Body;Body;Body;Body;Body
220131	cg18297960	C7orf50;C7orf50;C7orf50	0.865695	0.889875	0.869181	0.709862	0.714976	0.726793	0.874917	0.717211	0.157706	cg18297960	7	1142765	C7orf50;C7orf50;C7orf50	Body;Body;Body	chr7:1142631-1142862	Island
436032	cg24730543	KATNAL2	0.773138	0.759217	0.654852	0.659702	0.5297	0.524697	0.729069	0.571366	0.157703	cg24730543	18	44527971	KATNAL2	5'UTR	chr18:44526866-44527137	S_Shore
235203	cg06401414	EIF2C2;EIF2C2	0.756703	0.74527	0.783846	0.600104	0.616632	0.598104	0.76194	0.604947	0.156993	cg06401414	8	141599436	EIF2C2;EIF2C2	Body;Body
272410	cg12494529	C10orf110;C10orf110;C10orf110;C10orf110	0.864657	0.842892	0.846314	0.709715	0.703755	0.670199	0.851288	0.694556	0.156731	cg12494529	10	1082432	C10orf110;C10orf110;C10orf110;C10orf110	Body;Body;Body;Body
113381	cg21664636		0.825878	0.841382	0.7822	0.683154	0.636536	0.66151	0.816487	0.6604	0.156087	cg21664636	3	70432664
435315	cg21394039	ATP9B	0.872767	0.874971	0.865259	0.721171	0.720181	0.707643	0.870999	0.716331	0.154668	cg21394039	18	77116310	ATP9B	Body
380274	cg26697691	LOC100132724;AP4E1	0.77803	0.799066	0.786404	0.627375	0.648446	0.623943	0.787833	0.633255	0.154579	cg26697691	15	51235727	LOC100132724;AP4E1	TSS1500;Body
169101	cg03910874		0.815858	0.826796	0.820131	0.682639	0.660884	0.657966	0.820928	0.667163	0.153765	cg03910874	6	209712
410780	cg07146073	RAB11FIP4	0.890711	0.896631	0.882321	0.750168	0.724722	0.734442	0.889888	0.736444	0.153444	cg07146073	17	29852668	RAB11FIP4	Body
140837	cg01970383	COL23A1	0.8236	0.84705	0.826467	0.705241	0.679908	0.653024	0.832372	0.679391	0.152981	cg01970383	5	177729224	COL23A1	Body	chr5:177729223-177729466	Island
302558	cg16408081	CORO1B;CORO1B;PTPRCAP	0.753913	0.807873	0.771666	0.633021	0.614044	0.629314	0.777817	0.62546	0.152358	cg16408081	11	67205869	CORO1B;CORO1B;PTPRCAP	Body;Body;TSS1500	chr11:67203319-67203662	S_Shelf
184166	cg15253304		0.808087	0.810486	0.817827	0.676259	0.648912	0.655138	0.812133	0.660103	0.15203	cg15253304	6	209809
446511	cg10634728	SHC2	0.961677	0.951432	0.946595	0.793928	0.810482	0.801348	0.953235	0.801919	0.151315	cg10634728	19	418906	SHC2	3'UTR	chr19:418898-419191	Island
403754	cg00701918	RPTOR;RPTOR	0.778885	0.801102	0.712865	0.676598	0.633053	0.533838	0.764284	0.614496	0.149788	cg00701918	17	78724995	RPTOR;RPTOR	Body;Body
355193	cg07960360	TCL6	0.818363	0.847504	0.807548	0.665233	0.655364	0.70425	0.824472	0.674949	0.149523	cg07960360	14	96128403	TCL6	Body
102585	cg09438522	NR2C2	0.582592	0.638969	0.639651	0.459635	0.477439	0.477343	0.620404	0.471472	0.148932	cg09438522	3	15000765	NR2C2	5'UTR
309329	cg23468927	CORO1B;CORO1B;PTPRCAP	0.857871	0.848507	0.83934	0.706209	0.706769	0.686492	0.848572	0.699823	0.14875	cg23468927	11	67206263	CORO1B;CORO1B;PTPRCAP	Body;Body;TSS1500	chr11:67203319-67203662	S_Shelf
150771	cg12949141	PCBD2	0.492081	0.513727	0.458201	0.364159	0.359496	0.294956	0.488003	0.339537	0.148466	cg12949141	5	134259545	PCBD2	Body
144280	cg05905124	CLPTM1L	0.837011	0.787862	0.801791	0.663785	0.671848	0.646302	0.808888	0.660645	0.148243	cg05905124	5	1342124	CLPTM1L	Body	chr5:1344545-1345469	N_Shelf
65229	cg04519775		0.836639	0.85711	0.859218	0.718669	0.694875	0.695175	0.850989	0.702906	0.148083	cg04519775	2	231849693			chr2:231851846-231852155	N_Shelf
288617	cg03559915	RPS6KB2	0.827259	0.826334	0.791534	0.698101	0.624555	0.679682	0.815042	0.667446	0.147596	cg03559915	11	67201998	RPS6KB2	Body	chr11:67203319-67203662	N_Shore
187306	cg17719126	PHF1;PHF1;PHF1	0.949132	0.944128	0.922601	0.807196	0.787618	0.779213	0.93862	0.791343	0.147278	cg17719126	6	33383819	PHF1;PHF1;PHF1	Body;3'UTR;Body	chr6:33385678-33386262	N_Shore
450784	cg15410236	ARID3A	0.828723	0.830519	0.822738	0.685047	0.689056	0.667295	0.827327	0.680466	0.146861	cg15410236	19	948452	ARID3A	Body	chr19:950020-950370	N_Shore
94767	cg01303420	C3orf55;C3orf55;C3orf55	0.636927	0.578918	0.528117	0.440512	0.442235	0.421151	0.581321	0.434633	0.146688	cg01303420	3	157296174	C3orf55;C3orf55;C3orf55	Body;Body;3'UTR
67494	cg06342490	MTA3	0.878322	0.858449	0.870597	0.747858	0.718988	0.704806	0.869123	0.723884	0.145238	cg06342490	2	42795193	MTA3	TSS1500	chr2:42795847-42796230	N_Shore
428265	cg25135457	COASY;COASY;COASY;COASY;COASY	0.923699	0.91854	0.92576	0.762815	0.79873	0.771331	0.922666	0.777625	0.145041	cg25135457	17	40715244	COASY;COASY;COASY;COASY;COASY	1stExon;Body;Body;Body;5'UTR	chr17:40714087-40715282	Island
125700	cg08987594	EEF1AL7	0.775426	0.800792	0.750461	0.654517	0.647876	0.590076	0.77556	0.630823	0.144737	cg08987594	4	106405819	EEF1AL7	TSS200
103738	cg10913077	ARHGEF3	0.782458	0.831076	0.751651	0.652287	0.645243	0.633659	0.788395	0.643729	0.144666	cg10913077	3	57080664	ARHGEF3	5'UTR
53091	cg24455383	AKT3;AKT3	0.795042	0.809218	0.722556	0.680357	0.61583	0.596972	0.775605	0.631053	0.144552	cg24455383	1	243736307	AKT3;AKT3	Body;Body
355318	cg08119777		0.838901	0.819946	0.827834	0.695799	0.691269	0.668567	0.828894	0.685212	0.143682	cg08119777	14	53866575
309314	cg23456595	PTPRCAP	0.837324	0.830109	0.813986	0.703549	0.669053	0.679019	0.82714	0.683873	0.143266	cg23456595	11	67203434	PTPRCAP	Body	chr11:67203319-67203662	Island
78821	cg15562346		0.890371	0.91773	0.894329	0.751282	0.744316	0.777768	0.90081	0.757789	0.143021	cg15562346	2	239403295
236653	cg08244485	OXR1	0.860701	0.876842	0.877494	0.752272	0.732377	0.70257	0.871679	0.729073	0.142606	cg08244485	8	107462460	OXR1	Body
387686	cg04010868	ZC3H7A;ZC3H7A	0.791055	0.80496	0.791113	0.65816	0.662284	0.639286	0.795709	0.653243	0.142466	cg04010868	16	11876381	ZC3H7A;ZC3H7A	5'UTR;1stExon
146981	cg08697251	LPCAT1	0.848652	0.873215	0.833637	0.721262	0.71228	0.694673	0.851835	0.709405	0.14243	cg08697251	5	1489875	LPCAT1	Body	chr5:1489799-1490071	Island
165369	cg01360627	TNF	0.815349	0.841012	0.794539	0.687088	0.671872	0.667214	0.816967	0.675391	0.141575	cg01360627	6	31544931	TNF	Body	chr6:31548436-31549277	N_Shelf
225464	cg23496178	C7orf50;C7orf50;C7orf50	0.795411	0.815475	0.803819	0.673121	0.676882	0.640551	0.804902	0.663518	0.141384	cg23496178	7	1142861	C7orf50;C7orf50;C7orf50	Body;Body;Body	chr7:1142631-1142862	Island
257990	cg14435720	EGFL7;EGFL7;MIR126	0.956721	0.963315	0.968799	0.82225	0.813852	0.829153	0.962945	0.821752	0.141193	cg14435720	9	139565087	EGFL7;EGFL7;MIR126	Body;Body;Body	chr9:139564999-139565286	Island
383442	cg01427313	ACSF3;ACSF3;ACSF3	0.865281	0.859665	0.859069	0.736711	0.710207	0.715131	0.861338	0.720683	0.140655	cg01427313	16	89162196	ACSF3;ACSF3;ACSF3	Body;5'UTR;5'UTR	chr16:89160018-89160706	S_Shore
408476	cg05051734	TRPV1;TRPV1;TRPV1;TRPV1	0.910846	0.9155	0.893379	0.79571	0.760504	0.741813	0.906575	0.766009	0.140566	cg05051734	17	3474619	TRPV1;TRPV1;TRPV1;TRPV1	Body;Body;Body;Body	chr17:3474582-3474897	Island
372848	cg12626076	SLCO3A1;SLCO3A1	0.849291	0.847115	0.831393	0.722048	0.694034	0.690408	0.8426	0.702163	0.140436	cg12626076	15	92399195	SLCO3A1;SLCO3A1	Body;Body	chr15:92396013-92397682	S_Shore
477555	cg01285652	SBF1	0.8636	0.863727	0.839793	0.73662	0.720969	0.69132	0.855706	0.716303	0.139404	cg01285652	22	50902555	SBF1	Body	chr22:50903049-50903352	N_Shore
400256	cg19464252	FBRS	0.880022	0.855051	0.873298	0.737287	0.718992	0.734642	0.869457	0.730307	0.13915	cg19464252	16	30675233	FBRS	TSS1500
172443	cg06315208	MDC1	0.86974	0.862361	0.897931	0.749191	0.732894	0.731219	0.876678	0.737768	0.13891	cg06315208	6	30684406	MDC1	5'UTR	chr6:30684836-30685503	N_Shore
59246	cg00458932		0.8481	0.87302	0.860851	0.728239	0.729348	0.708014	0.860657	0.721867	0.13879	cg00458932	2	208199465
63976	cg03603035		0.844892	0.797838	0.790904	0.714462	0.661753	0.642009	0.811211	0.672741	0.13847	cg03603035	2	150183514			chr2:150186463-150187492	N_Shelf
458733	cg24082526	RPL13AP5;SNORD33;SNORD35A;SNORD34;RPL13A;SNORD32A	0.893759	0.87866	0.87928	0.76075	0.716647	0.760195	0.8839	0.745864	0.138036	cg24082526	19	49993125	RPL13AP5;SNORD33;SNORD35A;SNORD34;RPL13A;SNORD32A	Body;TSS1500;TSS1500;TSS1500;Body;TSS200	chr19:49991240-49991518	S_Shore
426763	cg23669081	HOXB7	0.600927	0.605546	0.589386	0.46787	0.45573	0.459455	0.59862	0.461018	0.137601	cg23669081	17	46685353	HOXB7	Body	chr17:46685244-46685449	Island
453265	cg18328265	SHC2	0.939038	0.934153	0.938564	0.807059	0.79017	0.8037	0.937252	0.80031	0.136942	cg18328265	19	418899	SHC2	3'UTR	chr19:418898-419191	Island
55950	cg26189021	KCNC4;KCNC4;KCNC4	0.864529	0.866518	0.830841	0.72486	0.73368	0.694845	0.853963	0.717795	0.136168	cg26189021	1	110757770	KCNC4;KCNC4;KCNC4	Body;Body;Body	chr1:110752256-110754794	S_Shelf
414695	cg11158979	FOXK2	0.847908	0.839288	0.820986	0.721828	0.703174	0.675804	0.836061	0.700269	0.135792	cg11158979	17	80557661	FOXK2	Body	chr17:80557446-80557686	Island
176037	cg09057412	TULP4;TULP4	0.902169	0.909153	0.882715	0.771739	0.762887	0.754517	0.898012	0.763047	0.134965	cg09057412	6	158903203	TULP4;TULP4	Body;Body
238990	cg11367259		0.738582	0.734696	0.649373	0.63389	0.563902	0.520326	0.70755	0.572706	0.134844	cg11367259	8	89969235
399082	cg14959707	ZC3H7A;ZC3H7A	0.810043	0.793948	0.770798	0.674832	0.6591	0.637849	0.791596	0.65726	0.134336	cg14959707	16	11876391	ZC3H7A;ZC3H7A	5'UTR;1stExon
413833	cg10315334	CCL5;CCL5	0.83887	0.832759	0.803368	0.709314	0.701825	0.662085	0.824999	0.691075	0.133924	cg10315334	17	34207332	CCL5;CCL5	1stExon;5'UTR
289232	cg04085571	LSP1	0.682383	0.723188	0.712608	0.576159	0.57269	0.567673	0.70606	0.572174	0.133886	cg04085571	11	1872753	LSP1	TSS1500
193623	cg22937462	HLA-DRA	0.606327	0.589214	0.615822	0.504336	0.460355	0.445679	0.603787	0.470124	0.133664	cg22937462	6	32411185	HLA-DRA	Body
376699	cg20123317		0.754843	0.789789	0.826061	0.631391	0.679353	0.658981	0.790231	0.656575	0.133656	cg20123317	15	24668586			chr15:24672184-24672537	N_Shelf
264980	cg04638265	FAM107B	0.770881	0.849327	0.762263	0.669632	0.679459	0.632457	0.794157	0.660516	0.133641	cg04638265	10	14628301	FAM107B	Body
477673	cg01582066		0.688811	0.717632	0.724561	0.576251	0.564424	0.58988	0.710335	0.576852	0.133483	cg01582066	22	32057065			chr22:32057922-32058323	N_Shore
54876	cg25352980	TP73;TP73;TP73;TP73	0.826023	0.835244	0.802471	0.708125	0.691699	0.664246	0.821246	0.688023	0.133222	cg25352980	1	3635210	TP73;TP73;TP73;TP73	Body;Body;Body;Body	chr1:3634633-3635101	S_Shore
450183	cg14817241	PLIN3;PLIN3;PLIN3	0.823443	0.803589	0.778629	0.678148	0.657637	0.670253	0.801887	0.668679	0.133208	cg14817241	19	4851575	PLIN3;PLIN3;PLIN3	Body;Body;Body	chr19:4851962-4852248	N_Shore
450962	cg15531369	RPL13AP5;SNORD33;SNORD35A;SNORD34;RPL13A;SNORD32A	0.798647	0.789475	0.781816	0.675379	0.632149	0.663575	0.789979	0.657034	0.132945	cg15531369	19	49993157	RPL13AP5;SNORD33;SNORD35A;SNORD34;RPL13A;SNORD32A	Body;TSS1500;TSS1500;TSS1500;Body;TSS200	chr19:49991240-49991518	S_Shore
42389	cg17516247		0.770034	0.763193	0.791906	0.60633	0.631414	0.689105	0.775044	0.642283	0.132762	cg17516247	1	174933574
176057	cg09080120	B3GALT4	0.837084	0.829594	0.834515	0.713664	0.707604	0.681953	0.833731	0.701074	0.132657	cg09080120	6	33246105	B3GALT4	1stExon	chr6:33244677-33245554	S_Shore
29765	cg10210690	C1orf175;C1orf175	0.789034	0.809917	0.770205	0.661224	0.649611	0.660442	0.789718	0.657092	0.132626	cg10210690	1	55138059	C1orf175;C1orf175	Body;Body
106820	cg14549906	FYTTD1;FYTTD1;FYTTD1	0.875507	0.847486	0.855407	0.732775	0.737775	0.710628	0.859467	0.727059	0.132407	cg14549906	3	197500745	FYTTD1;FYTTD1;FYTTD1	Body;Body;Body
257450	cg14318680	CENPP;ASPN	0.822691	0.826334	0.756312	0.721849	0.656142	0.630589	0.801779	0.669526	0.132253	cg14318680	9	95219836	CENPP;ASPN	Body;Body
428350	cg25212453	SLC43A2	0.867727	0.892545	0.844728	0.755225	0.728211	0.725848	0.868333	0.736428	0.131905	cg25212453	17	1509953	SLC43A2	Body	chr17:1509882-1510101	Island
48867	cg21872093	XCL1	0.822775	0.829995	0.793989	0.697623	0.695824	0.658718	0.815586	0.684055	0.131531	cg21872093	1	168544874	XCL1	TSS1500
215150	cg13548189	ADAP1	0.79118	0.783943	0.758729	0.673485	0.629562	0.638529	0.777951	0.647192	0.130759	cg13548189	7	975358	ADAP1	Body	chr7:976647-976894	N_Shore
242664	cg16625218	RBPMS;RBPMS;RBPMS;RBPMS	0.787634	0.810734	0.808686	0.684998	0.67992	0.650228	0.802351	0.671715	0.130636	cg16625218	8	30272502	RBPMS;RBPMS;RBPMS;RBPMS	Body;Body;Body;Body
65438	cg04694619	ANO7;ANO7	0.745765	0.78725	0.770285	0.640698	0.6511	0.619782	0.767767	0.637193	0.130574	cg04694619	2	242127759	ANO7;ANO7	TSS200;TSS200
467821	cg13989999	BCL2L1;BCL2L1	0.818377	0.815025	0.829063	0.701981	0.691072	0.678515	0.820822	0.690523	0.130299	cg13989999	20	30309717	BCL2L1;BCL2L1	Body;Body	chr20:30310503-30310707	N_Shore
461093	cg26615224	TCF3;TCF3	0.839105	0.846137	0.808218	0.701031	0.707261	0.694764	0.831153	0.701018	0.130135	cg26615224	19	1621124	TCF3;TCF3	Body;Body	chr19:1621666-1621901	N_Shore
210551	cg09121485	CYTH3	0.858446	0.859721	0.824768	0.74557	0.732376	0.677403	0.847645	0.71845	0.129195	cg09121485	7	6218888	CYTH3	Body
250556	cg27487959		0.778084	0.821176	0.784019	0.67474	0.659983	0.663148	0.794426	0.665957	0.12847	cg27487959	8	40758947			chr8:40755164-40755404	S_Shelf
279126	cg19921237	DIP2C	0.795858	0.846042	0.743164	0.690856	0.699785	0.609056	0.795021	0.666566	0.128455	cg19921237	10	549134	DIP2C	Body
460232	cg25654695	OAZ1	0.751618	0.787878	0.854275	0.604442	0.667524	0.736446	0.797924	0.669471	0.128453	cg25654695	19	2273216	OAZ1	3'UTR	chr19:2272701-2273246	Island
463041	cg01377358	ASXL1;ASXL1	0.800886	0.800957	0.803673	0.676632	0.675712	0.667937	0.801838	0.673427	0.128412	cg01377358	20	30948211	ASXL1;ASXL1	Body;Body	chr20:30945647-30947033	S_Shore
355475	cg08257009		0.812145	0.778154	0.768257	0.669281	0.658919	0.645634	0.786186	0.657945	0.128241	cg08257009	14	94812770
395761	cg08843971	GSPT1;GSPT1;GSPT1	0.824712	0.885036	0.774473	0.708072	0.732116	0.660335	0.828074	0.700174	0.127899	cg08843971	16	11963173	GSPT1;GSPT1;GSPT1	3'UTR;3'UTR;3'UTR
427178	cg24069602	SCN4A	0.774189	0.770324	0.759928	0.630212	0.65413	0.636827	0.768147	0.640389	0.127757	cg24069602	17	62045522	SCN4A	Body
441900	cg05318454	EML2	0.801736	0.806861	0.802073	0.690269	0.698749	0.638382	0.803556	0.6758	0.127756	cg05318454	19	46117805	EML2	Body	chr19:46119454-46119815	N_Shore
280646	cg23075961	MORN4;MORN4	0.765454	0.74996	0.77236	0.613289	0.620639	0.670644	0.762591	0.634857	0.127734	cg23075961	10	99387778	MORN4;MORN4	5'UTR;5'UTR
277096	cg17753789	ZMIZ1	0.774159	0.799064	0.747384	0.63844	0.654224	0.645066	0.773536	0.64591	0.127626	cg17753789	10	81026766	ZMIZ1	Body
106078	cg13506158	UTS2D;CCDC50;CCDC50	0.807894	0.80222	0.786864	0.693118	0.666504	0.654537	0.798992	0.671386	0.127606	cg13506158	3	191048377	UTS2D;CCDC50;CCDC50	TSS200;Body;Body	chr3:191046948-191047710	S_Shore
434333	cg16990945	MBP;MBP	0.901804	0.918134	0.913473	0.798378	0.776602	0.776199	0.911137	0.783726	0.12741	cg16990945	18	74832261	MBP;MBP	5'UTR;5'UTR	chr18:74832039-74832282	Island
19445	cg04159546	TP73	0.871832	0.870298	0.83872	0.747613	0.718562	0.732843	0.860283	0.733006	0.127277	cg04159546	1	3605087	TP73	Body	chr1:3607096-3607553	N_Shelf
324503	cg11692021	GNB3;GNB3	0.835173	0.832721	0.837424	0.715847	0.708741	0.698972	0.835106	0.707853	0.127253	cg11692021	12	6949472	GNB3;GNB3	1stExon;5'UTR
418847	cg15293063	SEPT9;SEPT9;SEPT9;SEPT9;SEPT9	0.881834	0.884329	0.859205	0.756023	0.763808	0.724172	0.875123	0.748001	0.127122	cg15293063	17	75379504	SEPT9;SEPT9;SEPT9;SEPT9;SEPT9	5'UTR;5'UTR;Body;Body;Body
62201	cg02431562	DUSP2	0.840283	0.822483	0.814715	0.713811	0.703287	0.680621	0.825827	0.699239	0.126588	cg02431562	2	96809970	DUSP2	Body	chr2:96810443-96811454	N_Shore
467261	cg12493107	GZF1	0.821384	0.813013	0.790981	0.693117	0.682818	0.672374	0.808459	0.68277	0.12569	cg12493107	20	23344079	GZF1	TSS1500	chr20:23346034-23346650	N_Shore
388669	cg04588708	MSLN;MSLN	0.84334	0.85201	0.81118	0.724643	0.698948	0.705941	0.83551	0.709844	0.125666	cg04588708	16	811078	MSLN;MSLN	TSS200;TSS200
259461	cg20017995	SNORD24;SNORD36B;MED22;RPL7A;MED22;SNORD36A	0.858705	0.864385	0.859101	0.753868	0.735603	0.715868	0.86073	0.735113	0.125617	cg20017995	9	136216076	SNORD24;SNORD36B;MED22;RPL7A;MED22;SNORD36A	TSS200;TSS1500;TSS1500;Body;TSS1500;TSS1500	chr9:136214430-136215760	S_Shore
359640	cg15933120		0.884038	0.862352	0.882471	0.769846	0.746124	0.736249	0.876287	0.75074	0.125547	cg15933120	14	102102737			chr14:102101165-102101596	S_Shore
385958	cg02948862	CBFA2T3	0.79408	0.80481	0.764026	0.656243	0.669448	0.661211	0.787639	0.662301	0.125338	cg02948862	16	89035532	CBFA2T3	Body	chr16:89033529-89033786	S_Shore
337517	cg26812615	MAP1LC3B2	0.762431	0.793408	0.776457	0.65562	0.667081	0.634521	0.777432	0.652407	0.125025	cg26812615	12	116996773	MAP1LC3B2	TSS1500
342876	cg09714789	ATP11A;ATP11A	0.854482	0.869767	0.857025	0.753284	0.708171	0.745569	0.860424	0.735675	0.12475	cg09714789	13	113422497	ATP11A;ATP11A	Body;Body	chr13:113424898-113425105	N_Shelf
89898	cg24925163	SFT2D3	0.851661	0.83982	0.823226	0.738319	0.708483	0.695457	0.838236	0.714086	0.12415	cg24925163	2	128458248	SFT2D3	TSS1500	chr2:128458844-128459937	N_Shore
65769	cg04929543	OSBPL6;OSBPL6	0.810962	0.832768	0.778961	0.694144	0.686323	0.670243	0.807564	0.68357	0.123994	cg04929543	2	179183500	OSBPL6;OSBPL6	TSS1500;Body
159295	cg23205886	SNHG4;MATR3	0.733095	0.727477	0.719641	0.604836	0.626307	0.578492	0.726737	0.603212	0.123526	cg23205886	5	138611766	SNHG4;MATR3	Body;5'UTR	chr5:138609320-138609851	S_Shore
338938	cg01030598		0.83732	0.807942	0.805295	0.69899	0.703901	0.678655	0.816852	0.693849	0.123004	cg01030598	13	24709155
323658	cg10807894		0.830692	0.852582	0.816289	0.718728	0.704102	0.707803	0.833188	0.710211	0.122977	cg10807894	12	125169804
193018	cg22376758	SERPINB9	0.842641	0.838051	0.797497	0.724962	0.702868	0.682415	0.826063	0.703415	0.122648	cg22376758	6	2892050	SERPINB9	Body	chr6:2891929-2892182	Island
389912	cg05344293	COTL1	0.818045	0.85337	0.81168	0.713422	0.692816	0.709265	0.827698	0.705168	0.122531	cg05344293	16	84627507	COTL1	Body
198670	cg26888012	PSORS1C1	0.832894	0.848026	0.823745	0.715882	0.719684	0.70186	0.834888	0.712476	0.122413	cg26888012	6	31091383	PSORS1C1	5'UTR
82520	cg18861762	ANO7;ANO7	0.764837	0.780629	0.765484	0.636994	0.64457	0.663087	0.770317	0.648217	0.1221	cg18861762	2	242127852	ANO7;ANO7	TSS200;TSS200
170230	cg04699519	ATXN1;ATXN1	0.726705	0.7543	0.739035	0.626339	0.616996	0.610658	0.740013	0.617998	0.122016	cg04699519	6	16306096	ATXN1;ATXN1	3'UTR;3'UTR
185851	cg16580935	B3GALT4	0.887007	0.877907	0.861896	0.757075	0.754855	0.749137	0.875603	0.753689	0.121914	cg16580935	6	33246149	B3GALT4	1stExon	chr6:33244677-33245554	S_Shore
119498	cg01190800		0.822336	0.808759	0.785651	0.719824	0.696611	0.634879	0.805582	0.683771	0.121811	cg01190800	4	1539702			chr4:1541591-1541868	N_Shore
210688	cg09241714	IKZF1	0.841727	0.849829	0.840614	0.712546	0.725273	0.729064	0.844057	0.722294	0.121762	cg09241714	7	50366850	IKZF1	Body
383730	cg01601926	USP7	0.805631	0.83576	0.797297	0.685792	0.703603	0.684208	0.812896	0.691201	0.121695	cg01601926	16	8986308	USP7	3'UTR
269462	cg09349613	CTBP2;CTBP2;CTBP2	0.827619	0.85237	0.799939	0.701796	0.71398	0.699931	0.826643	0.705236	0.121407	cg09349613	10	126686762	CTBP2;CTBP2;CTBP2	Body;Body;Body	chr10:126686551-126686892	Island
391240	cg06141561	NDUFB10	0.83797	0.841011	0.804912	0.723222	0.701069	0.696363	0.827965	0.706885	0.12108	cg06141561	16	2011215	NDUFB10	Body	chr16:2009496-2009919	S_Shore
458611	cg24000650	ZFR2	0.787788	0.810625	0.777698	0.669583	0.679225	0.664655	0.792037	0.671155	0.120882	cg24000650	19	3811161	ZFR2	Body	chr19:3810778-3811195	Island
436861	cg00032366	LONP1	0.858573	0.836937	0.835124	0.73029	0.731882	0.706226	0.843545	0.722799	0.120746	cg00032366	19	5692159	LONP1	Body	chr19:5690127-5692213	Island
46075	cg19940584	VANGL1	0.822451	0.808085	0.752178	0.71804	0.66936	0.633348	0.794238	0.673583	0.120655	cg19940584	1	116187035	VANGL1	5'UTR	chr1:116184380-116185561	S_Shore
204151	cg03431524	AGFG2	0.824386	0.833717	0.811776	0.69301	0.729643	0.685515	0.823293	0.702723	0.12057	cg03431524	7	100142441	AGFG2	Body
73565	cg11231069	HDAC4	0.79219	0.799744	0.778759	0.669247	0.662181	0.677892	0.790231	0.669773	0.120458	cg11231069	2	240225142	HDAC4	Body
251600	cg02385728	FIBCD1;FIBCD1	0.88765	0.867737	0.874257	0.768402	0.745472	0.754404	0.876548	0.756092	0.120456	cg02385728	9	133803377	FIBCD1;FIBCD1	Body;Body	chr9:133805004-133805453	N_Shore
317953	cg04356090	SLC15A4	0.855213	0.846679	0.819323	0.733264	0.733899	0.692908	0.840405	0.720024	0.120381	cg04356090	12	129280133	SLC15A4	Body	chr12:129280256-129280486	N_Shore
189799	cg19712979	HSD17B8	0.857566	0.834165	0.83474	0.728359	0.719047	0.718968	0.842157	0.722125	0.120032	cg19712979	6	33173307	HSD17B8	Body	chr6:33172289-33172823	S_Shore
431823	cg05131479		0.861596	0.825284	0.77865	0.751906	0.718946	0.635952	0.821844	0.702268	0.119575	cg05131479	18	14389925			chr18:14393227-14394011	N_Shelf
333738	cg22347967		0.671957	0.750159	0.693707	0.570161	0.643412	0.544698	0.705275	0.58609	0.119184	cg22347967	12	128241974			chr12:128245592-128245836	N_Shelf
84131	cg20154206	SFT2D3	0.769777	0.775962	0.745915	0.660908	0.629544	0.643983	0.763885	0.644812	0.119073	cg20154206	2	128458240	SFT2D3	TSS1500	chr2:128458844-128459937	N_Shore
395670	cg08790319	RAB26	0.817646	0.837152	0.817221	0.714833	0.701312	0.69876	0.824006	0.704968	0.119038	cg08790319	16	2203008	RAB26	Body	chr16:2205207-2205902	N_Shelf
427383	cg24207068	RPTOR;RPTOR	0.755746	0.774777	0.735669	0.632507	0.645675	0.632469	0.755398	0.636884	0.118514	cg24207068	17	78865662	RPTOR;RPTOR	Body;Body	chr17:78863569-78863813	S_Shore
455016	cg19865472	HCN2	0.949762	0.931707	0.970333	0.841897	0.830959	0.823545	0.950601	0.832134	0.118467	cg19865472	19	617133	HCN2	3'UTR	chr19:615691-623505	Island
438318	cg01538575	RFX2;RFX2	0.807638	0.807033	0.803321	0.697679	0.687263	0.677926	0.805998	0.687623	0.118375	cg01538575	19	6039991	RFX2;RFX2	Body;Body	chr19:6039990-6040228	Island
38107	cg15152595	NFASC;NFASC;NFASC;NFASC	0.865081	0.873329	0.863946	0.754598	0.761028	0.732942	0.867452	0.749523	0.117929	cg15152595	1	204972818	NFASC;NFASC;NFASC;NFASC	Body;Body;Body;Body
409373	cg05898092	DUS1L	0.869168	0.856983	0.842747	0.749644	0.738563	0.7279	0.856299	0.738702	0.117597	cg05898092	17	80022616	DUS1L	Body	chr17:80022655-80024178	N_Shore
76297	cg13531460	GPR55	0.852478	0.858395	0.833779	0.739578	0.737266	0.715397	0.848217	0.730747	0.11747	cg13531460	2	231790813	GPR55	TSS1500
362432	cg20566484		0.807805	0.822558	0.799889	0.684523	0.722481	0.670919	0.810084	0.692641	0.117443	cg20566484	14	94489832			chr14:94492639-94493297	N_Shelf
285978	cg01257383	CHRM4	0.783753	0.780478	0.77835	0.667004	0.679963	0.643729	0.78086	0.663565	0.117295	cg01257383	11	46408399	CHRM4	TSS1500	chr11:46406904-46407441	S_Shore
339723	cg02710723	LHFP	0.830517	0.808887	0.849302	0.707005	0.698318	0.731956	0.829569	0.712426	0.117142	cg02710723	13	40107605	LHFP	Body
99609	cg06085579	PLD1;PLD1	0.716782	0.735645	0.701061	0.613927	0.599673	0.588492	0.71783	0.600697	0.117132	cg06085579	3	171509822	PLD1;PLD1	5'UTR;5'UTR
364923	cg26034811	ADSSL1;ADSSL1	0.878895	0.862695	0.868944	0.767091	0.75513	0.737066	0.870178	0.753096	0.117083	cg26034811	14	105208219	ADSSL1;ADSSL1	Body;Body
305404	cg19323289	NAV2	0.796476	0.789705	0.788713	0.693569	0.66723	0.66324	0.791631	0.674679	0.116952	cg19323289	11	19463903	NAV2	Body
416056	cg12494208	CLTC	0.837996	0.832287	0.756709	0.698039	0.730245	0.648247	0.808997	0.692177	0.11682	cg12494208	17	57743594	CLTC	Body
417249	cg13698613	CD300LB	0.783332	0.789098	0.778136	0.652063	0.683102	0.665229	0.783522	0.666798	0.116724	cg13698613	17	72518840	CD300LB	3'UTR
63785	cg03477904	MTERFD2;MTERFD2;MTERFD2;MTERFD2	0.838989	0.855381	0.849827	0.719026	0.740633	0.734473	0.848066	0.731377	0.116688	cg03477904	2	242040840	MTERFD2;MTERFD2;MTERFD2;MTERFD2	Body;Body;Body;Body	chr2:242041543-242042026	N_Shore
482056	cg15429214		0.764232	0.783992	0.770048	0.652575	0.654413	0.661325	0.772757	0.656104	0.116653	cg15429214	22	43166281			chr22:43165947-43166287	Island
358265	cg13651690		0.904281	0.904615	0.878882	0.802143	0.778591	0.757176	0.895926	0.779303	0.116623	cg13651690	14	106320748			chr14:106321750-106322002	N_Shore
351138	cg00946921		0.80179	0.792868	0.780891	0.668987	0.687215	0.669825	0.79185	0.675342	0.116508	cg00946921	14	106025021			chr14:106025533-106026386	N_Shore
112217	cg20300093	ADCY5	0.810175	0.829558	0.830874	0.709925	0.711553	0.700037	0.823536	0.707172	0.116364	cg20300093	3	123138250	ADCY5	Body
134243	cg21186966	STK32B	0.863758	0.851793	0.837934	0.749812	0.744267	0.710647	0.851162	0.734909	0.116253	cg21186966	4	5401430	STK32B	Body
245672	cg20851559	ZFAT;ZFAT;ZFAT	0.758429	0.777868	0.713919	0.653909	0.635947	0.611672	0.750072	0.633843	0.11623	cg20851559	8	135613822	ZFAT;ZFAT;ZFAT	Body;Body;Body
62868	cg02862087	PXDN	0.806173	0.790593	0.792694	0.671483	0.682774	0.687154	0.796487	0.680471	0.116016	cg02862087	2	1711134	PXDN	Body
182516	cg14023774	B3GALT4	0.826225	0.829104	0.831097	0.719861	0.714954	0.70365	0.828808	0.712822	0.115987	cg14023774	6	33246157	B3GALT4	1stExon	chr6:33244677-33245554	S_Shore
68490	cg07074974	RBMS1;RBMS1	0.762315	0.753639	0.718766	0.642851	0.641294	0.60321	0.744907	0.629118	0.115789	cg07074974	2	161255064	RBMS1;RBMS1	Body;Body
363556	cg23198262		0.860076	0.851207	0.846231	0.729678	0.747072	0.733635	0.852505	0.736795	0.11571	cg23198262	14	22978073
260029	cg21252105		0.746339	0.74814	0.705013	0.630434	0.624378	0.597803	0.733164	0.617538	0.115626	cg21252105	9	139459307
394405	cg08042055	MSLN;MSLN	0.836173	0.844428	0.819634	0.716004	0.723857	0.714185	0.833412	0.718015	0.115396	cg08042055	16	811031	MSLN;MSLN	TSS200;TSS200
15089	cg01717524		0.718698	0.737992	0.730328	0.612817	0.6039	0.624181	0.729006	0.613632	0.115374	cg01717524	1	120204880
441060	cg04340203	MED16	0.903617	0.899729	0.89903	0.776993	0.79603	0.783474	0.900792	0.785499	0.115293	cg04340203	19	891986	MED16	5'UTR	chr19:891531-892150	Island
127125	cg10937802		0.863477	0.878075	0.878345	0.76263	0.756401	0.756072	0.873299	0.758368	0.114931	cg10937802	4	26177098
359519	cg15824062	GPHN;GPHN	0.875328	0.870329	0.849569	0.753875	0.761294	0.735436	0.865075	0.750202	0.114874	cg15824062	14	66972956	GPHN;GPHN	TSS1500;TSS1500	chr14:66974369-66976235	N_Shore
95768	cg02253499	MKRN2	0.898477	0.87443	0.874455	0.787508	0.760153	0.755154	0.882454	0.767605	0.114849	cg02253499	3	12602046	MKRN2	Body	chr3:12598391-12599051	S_Shelf
294067	cg08441314	SORL1	0.707038	0.749837	0.751059	0.597567	0.628234	0.638192	0.735978	0.621331	0.114647	cg08441314	11	121446689	SORL1	Body
53019	cg24435669	TMEM51;TMEM51;TMEM51;TMEM51	0.801855	0.748669	0.727822	0.674324	0.637154	0.622986	0.759448	0.644821	0.114627	cg24435669	1	15546149	TMEM51;TMEM51;TMEM51;TMEM51	Body;Body;Body;Body
80572	cg17099569		0.806133	0.796785	0.75745	0.705187	0.66862	0.643716	0.786789	0.672508	0.114281	cg17099569	2	121549866
340985	cg05482395	ATP7B;ATP7B	0.673426	0.685124	0.719363	0.549486	0.585045	0.600876	0.692638	0.578469	0.114169	cg05482395	13	52582761	ATP7B;ATP7B	Body;Body	chr13:52585314-52586567	N_Shelf
17761	cg03265564	PIK3CD	0.859	0.849825	0.831406	0.74472	0.744828	0.709606	0.846743	0.733051	0.113692	cg03265564	1	9748971	PIK3CD	5'UTR	chr1:9749295-9750228	N_Shore
388798	cg04665287	PDPK1;PDPK1	0.721971	0.730294	0.71414	0.611268	0.602034	0.613082	0.722135	0.608794	0.11334	cg04665287	16	2590387	PDPK1;PDPK1	Body;Body	chr16:2588034-2588556	S_Shore
157939	cg21743925	PDLIM4;PDLIM4	0.823706	0.826509	0.816453	0.710744	0.718466	0.6979	0.822223	0.709037	0.113186	cg21743925	5	131604900	PDLIM4;PDLIM4	Body;Body	chr5:131607018-131607889	N_Shelf
230952	cg01052614	BAI1	0.869559	0.890683	0.850843	0.765676	0.785519	0.720347	0.870362	0.757181	0.113181	cg01052614	8	143619583	BAI1	Body	chr8:143623275-143623662	N_Shelf
461434	cg26890181	KCNN4	0.835459	0.857436	0.826626	0.731465	0.740211	0.708352	0.83984	0.726676	0.113164	cg26890181	19	44285940	KCNN4	TSS1500
402731	cg27545630	SNORA64;SNORA10;RPS2	0.883286	0.895733	0.909566	0.779223	0.77071	0.799164	0.896195	0.783032	0.113163	cg27545630	16	2013058	SNORA64;SNORA10;RPS2	Body;TSS1500;Body	chr16:2014164-2015451	N_Shore
311209	cg25170017	EHD1	0.775459	0.730866	0.756746	0.662454	0.617808	0.643429	0.754357	0.64123	0.113126	cg25170017	11	64644487	EHD1	Body	chr11:64645429-64646566	N_Shore
237436	cg09292244	PRAGMIN	0.860251	0.873313	0.865973	0.749075	0.762228	0.749437	0.866512	0.75358	0.112933	cg09292244	8	8182618	PRAGMIN	Body
401045	cg26521448	ZC3H7A	0.840781	0.831119	0.795343	0.726966	0.713912	0.687701	0.822414	0.709526	0.112888	cg26521448	16	11876426	ZC3H7A	TSS200
103461	cg10639811	MBNL1;MBNL1;MBNL1;MBNL1;MBNL1;MBNL1;MBNL1	0.819496	0.845843	0.830378	0.719205	0.726555	0.711837	0.831906	0.719199	0.112707	cg10639811	3	152083133	MBNL1;MBNL1;MBNL1;MBNL1;MBNL1;MBNL1;MBNL1	Body;Body;Body;Body;Body;Body;Body
253536	cg13415773		0.906396	0.879544	0.884843	0.77053	0.778513	0.783929	0.890261	0.777657	0.112604	cg13415773	9	38091405
466599	cg10637995	BASE	0.803358	0.798623	0.769985	0.682732	0.685427	0.6661	0.790655	0.678086	0.112569	cg10637995	20	31781151	BASE	TSS1500
166643	cg02212846	FNDC1	0.870212	0.875409	0.85988	0.74698	0.769986	0.752155	0.8685	0.756374	0.112127	cg02212846	6	159639257	FNDC1	Body
236822	cg08467887	EPPK1	0.868664	0.865361	0.850289	0.753834	0.760969	0.733215	0.861438	0.749339	0.112099	cg08467887	8	144947557	EPPK1	TSS200	chr8:144946556-144946827	S_Shore
444549	cg08317252	STK11	0.724852	0.711477	0.703793	0.608484	0.597887	0.597594	0.713374	0.601322	0.112052	cg08317252	19	1223163	STK11	Body	chr19:1226490-1226989	N_Shelf
222597	cg20711030		0.836673	0.833483	0.796754	0.72643	0.727364	0.677248	0.822303	0.710347	0.111956	cg20711030	7	150897624			chr7:150901550-150901978	N_Shelf
100062	cg06578111	HDAC11;HDAC11	0.829686	0.832279	0.820967	0.719191	0.731709	0.696191	0.827644	0.715697	0.111947	cg06578111	3	13546418	HDAC11;HDAC11	3'UTR;3'UTR
12153	cg00158654	RGS21	0.852207	0.862456	0.826479	0.746469	0.751297	0.707894	0.847047	0.73522	0.111827	cg00158654	1	192285333	RGS21	TSS1500
57146	cg26859016	IKBKE	0.750276	0.758996	0.735948	0.646453	0.632098	0.631271	0.748407	0.636607	0.1118	cg26859016	1	206643375	IKBKE	TSS1500
369602	cg06792126		0.729322	0.746623	0.718488	0.624928	0.620011	0.614293	0.731478	0.619744	0.111733	cg06792126	15	90365488
372393	cg11937920	UACA;UACA	0.727039	0.750944	0.746468	0.625322	0.61992	0.644289	0.741484	0.629844	0.11164	cg11937920	15	70995381	UACA;UACA	Body;TSS1500
395963	cg08958747	RAB26	0.857093	0.849775	0.846275	0.7489	0.745263	0.724069	0.851048	0.739411	0.111637	cg08958747	16	2203176	RAB26	Body	chr16:2205207-2205902	N_Shelf
398525	cg10575367	LOC100128788;SRRM2	0.850954	0.822934	0.795735	0.736716	0.718103	0.680528	0.823208	0.711782	0.111425	cg10575367	16	2801914	LOC100128788;SRRM2	Body;TSS1500	chr16:2801913-2803409	Island
380595	cg27157619	SEMA7A;SEMA7A;SEMA7A	0.853085	0.887979	0.858891	0.734805	0.778847	0.752948	0.866651	0.755533	0.111118	cg27157619	15	74714463	SEMA7A;SEMA7A;SEMA7A	Body;Body;5'UTR
409639	cg06191091		0.862158	0.854303	0.839211	0.74672	0.738291	0.737531	0.85189	0.740847	0.111043	cg06191091	17	30583855
170037	cg04559908	DPCR1	0.820108	0.817223	0.799295	0.716426	0.703789	0.683579	0.812208	0.701265	0.110944	cg04559908	6	30920123	DPCR1	Body	chr6:30923208-30923624	N_Shelf
457198	cg22626506	KANK2;KANK2	0.828545	0.828049	0.823921	0.722605	0.727942	0.697434	0.826839	0.715994	0.110845	cg22626506	19	11279436	KANK2;KANK2	Body;Body	chr19:11280654-11280914	N_Shore
89691	cg24744014		0.850843	0.851999	0.821806	0.747034	0.742565	0.705096	0.841549	0.731565	0.109984	cg24744014	2	11113304
167436	cg02797933		0.822434	0.803197	0.784888	0.714808	0.689059	0.67882	0.803507	0.694229	0.109278	cg02797933	6	169829949
387256	cg03761815		0.842965	0.8443	0.85636	0.741198	0.736001	0.739254	0.847875	0.738818	0.109057	cg03761815	16	28613584			chr16:28611946-28612388	S_Shore
304945	cg18896032	SSRP1	0.924143	0.909507	0.905538	0.814202	0.802409	0.795572	0.913063	0.804061	0.109002	cg18896032	11	57097718	SSRP1	Body
247530	cg23303108	TNFRSF10A	0.865858	0.862413	0.846129	0.759189	0.745496	0.742815	0.858134	0.749167	0.108967	cg23303108	8	23083578	TNFRSF10A	TSS1500	chr8:23081956-23082975	S_Shore
437946	cg01227084	SGTA	0.879071	0.87047	0.841352	0.766792	0.765857	0.732845	0.863631	0.755165	0.108467	cg01227084	19	2774520	SGTA	5'UTR	chr19:2774196-2774550	Island
17554	cg03132727	STX6	0.745388	0.776428	0.77102	0.642099	0.654639	0.670736	0.764279	0.655825	0.108454	cg03132727	1	180967813	STX6	Body
422534	cg19178081	ATP1B2	0.833278	0.82669	0.808324	0.729734	0.718056	0.699069	0.822764	0.71562	0.107144	cg19178081	17	7558889	ATP1B2	Body	chr17:7554139-7555338	S_Shelf
482502	cg17143462	C22orf33;C22orf33	0.85834	0.839377	0.816934	0.753709	0.729806	0.711984	0.838217	0.731833	0.106384	cg17143462	22	37398449	C22orf33;C22orf33	Body;5'UTR
249023	cg25402083	GPR20	0.79355	0.800664	0.787337	0.692885	0.694965	0.680288	0.79385	0.68938	0.104471	cg25402083	8	142378116	GPR20	TSS1500
278951	cg19726711		0.868284	0.866031	0.877729	0.768028	0.760933	0.770491	0.870681	0.766484	0.104197	cg19726711	10	6183872			chr10:6186520-6187855	N_Shelf
241967	cg15678861	RHPN1	0.892439	0.872761	0.85766	0.791498	0.769716	0.752576	0.874287	0.771263	0.103023	cg15678861	8	144462502	RHPN1	Body	chr8:144462630-144462954	N_Shore

## Sheet: CVID Hypomethylated
	probe	gene	CVID R1	CVID R2	CVID R3	Control R1	Control R2	Control R3	average CVID Beta value	average Control Beta value	Difference Beta value	ID	CHR	MAPINFO	UCSC_RefGene_Name	UCSC_RefGene_Group	UCSC_CpG_Islands_Name	Relation_to_UCSC_CpG_Island
121443	cg03544320	CRMP1	0.0275422	0.0280371	0.0442664	0.222248	0.257449	0.319906	0.0332819	0.266534	-0.233252	cg03544320	4	5894691	CRMP1	1stExon	chr4:5894071-5895116	Island
159622	cg23479922	MARCH11	0.0573205	0.0656356	0.0926077	0.276852	0.307009	0.329224	0.0718546	0.304362	-0.232507	cg23479922	5	16179633	MARCH11	1stExon	chr5:16179064-16180420	Island
147376	cg09017434	MARCH11	0.108428	0.0835301	0.122242	0.301664	0.30857	0.342307	0.104733	0.317514	-0.21278	cg09017434	5	16179660	MARCH11	1stExon	chr5:16179064-16180420	Island
160217	cg24610854	LYRM7	0.491924	0.49724	0.511004	0.729816	0.706671	0.695126	0.500056	0.710538	-0.210482	cg24610854	5	130510020	LYRM7	Body	chr5:130506330-130506786	S_Shelf
448745	cg13404054	NOTCH3	0.0388906	0.03274	0.0371877	0.235949	0.255171	0.248664	0.0362728	0.246595	-0.210322	cg13404054	19	15311666	NOTCH3	1stExon	chr19:15310519-15312027	Island
438657	cg02001279	ARID3A	0.0738674	0.0755728	0.0923643	0.288145	0.244609	0.254824	0.0806015	0.262526	-0.181925	cg02001279	19	940967	ARID3A	Body	chr19:940723-942490	Island
77505	cg14473102	HOXD8	0.0329557	0.0417714	0.033978	0.18064	0.228801	0.243822	0.036235	0.217754	-0.181519	cg14473102	2	176994448	HOXD8	TSS200	chr2:176993479-176995557	Island
241818	cg15427886		0.0538558	0.034558	0.0332507	0.164098	0.179195	0.267706	0.0405548	0.203666	-0.163111	cg15427886	8	55379663			chr8:55378928-55380186	Island
431697	cg03735496	GREB1L	0.0259968	0.0233413	0.0318444	0.133966	0.254398	0.17438	0.0270609	0.187582	-0.160521	cg03735496	18	18822637	GREB1L	5'UTR	chr18:18821383-18823349	Island
459294	cg24713204	ZNF471	0.155752	0.123749	0.162901	0.293698	0.317712	0.31175	0.147467	0.30772	-0.160253	cg24713204	19	57019373	ZNF471	5'UTR	chr19:57018743-57019506	Island
89503	cg24603464	MLPH;MLPH	0.0547419	0.0683281	0.0717955	0.21387	0.229873	0.227354	0.0649551	0.223699	-0.158744	cg24603464	2	238395852	MLPH;MLPH	TSS200;TSS200	chr2:238395061-238396241	Island
339639	cg02547394	SOX1	0.103632	0.114907	0.130275	0.262298	0.27983	0.281482	0.116271	0.274537	-0.158265	cg02547394	13	112721789	SOX1	TSS200	chr13:112720564-112723582	Island
435847	cg23883696	NETO1;NETO1;NETO1	0.058976	0.0571856	0.0572985	0.198431	0.187591	0.260842	0.05782	0.215621	-0.157801	cg23883696	18	70534298	NETO1;NETO1;NETO1	TSS1500;TSS1500;Body	chr18:70533965-70536871	Island
144275	cg05903444	IRX2;C5orf38;IRX2	0.148396	0.133111	0.152784	0.296197	0.286484	0.320888	0.144764	0.30119	-0.156426	cg05903444	5	2751041	IRX2;C5orf38;IRX2	Body;TSS1500;Body	chr5:2748368-2757024	Island
119055	cg00688962	KCNIP4	0.104922	0.10258	0.108696	0.263385	0.254486	0.26325	0.105399	0.260374	-0.154974	cg00688962	4	21950567	KCNIP4	TSS200	chr4:21950538-21950865	Island
55713	cg26049187	CFHR5	0.219103	0.216398	0.245912	0.323905	0.340616	0.4794	0.227138	0.381307	-0.154169	cg26049187	1	196976319	CFHR5	Body
297974	cg12161228	NOX4;NOX4;NOX4;NOX4;NOX4;NOX4	0.0808195	0.0943149	0.0698027	0.226606	0.228432	0.251172	0.0816457	0.235403	-0.153758	cg12161228	11	89224506	NOX4;NOX4;NOX4;NOX4;NOX4;NOX4	1stExon;1stExon;5'UTR;5'UTR;5'UTR;Body	chr11:89224416-89224718	Island
455070	cg19927816	SYMPK;RSPH6A	0.143252	0.153567	0.182008	0.306086	0.29307	0.33832	0.159609	0.312492	-0.152883	cg19927816	19	46319153	SYMPK;RSPH6A	Body;TSS1500	chr19:46318490-46319266	Island
355337	cg08139247	CLEC14A;CLEC14A	0.0633977	0.0554763	0.0677637	0.218906	0.218084	0.205687	0.0622126	0.214226	-0.152013	cg08139247	14	38725312	CLEC14A;CLEC14A	1stExon;5'UTR	chr14:38724254-38725537	Island
160811	cg25134306	UBE2D2;UBE2D2	0.248655	0.218128	0.282168	0.363605	0.342766	0.490875	0.24965	0.399082	-0.149432	cg25134306	5	138945277	UBE2D2;UBE2D2	5'UTR;Body	chr5:138940584-138941792	S_Shelf
468793	cg16745104	MIR941-1;MIR941-3;MIR941-2;MIR941-2;MIR941-1;MIR941-3;DNAJC5;MIR941-3;MIR941-3;MIR941-2;MIR941-2	0.345288	0.277951	0.35013	0.516775	0.439765	0.463369	0.324456	0.473303	-0.148847	cg16745104	20	62550415	MIR941-1;MIR941-3;MIR941-2;MIR941-2;MIR941-1;MIR941-3;DNAJC5;MIR941-3;MIR941-3;MIR941-2;MIR941-2	TSS1500;TSS1500;TSS1500;TSS1500;TSS1500;TSS1500;5'UTR;TSS1500;TSS1500;TSS1500;TSS1500	chr20:62550713-62551523	N_Shore
239257	cg11737172	KBTBD11	0.480204	0.520757	0.530721	0.610831	0.665554	0.700427	0.510561	0.658937	-0.148376	cg11737172	8	1923052	KBTBD11	5'UTR	chr8:1921559-1922872	S_Shore
136530	cg24496475		0.148014	0.193324	0.167624	0.332086	0.325667	0.286052	0.169654	0.314601	-0.144948	cg24496475	4	1400189			chr4:1396291-1401730	Island
325149	cg12401842	CLEC4A;CLEC4A;CLEC4A;CLEC4A	0.212536	0.151184	0.208757	0.337336	0.295583	0.373334	0.190826	0.335418	-0.144592	cg12401842	12	8276175	CLEC4A;CLEC4A;CLEC4A;CLEC4A	TSS200;TSS200;TSS200;TSS200
453640	cg18598117	ARID3A	0.0795483	0.106931	0.0733243	0.228218	0.212209	0.252453	0.0866013	0.23096	-0.144359	cg18598117	19	941126	ARID3A	Body	chr19:940723-942490	Island
426465	cg23397147		0.36211	0.441875	0.477051	0.54362	0.563578	0.602447	0.427012	0.569882	-0.14287	cg23397147	17	4063598
462796	cg00929635	DBNDD2;DBNDD2;DBNDD2;DBNDD2;SYS1-DBNDD2;DBNDD2;DBNDD2	0.274602	0.29867	0.310832	0.424987	0.453797	0.431498	0.294701	0.436761	-0.142059	cg00929635	20	44035918	DBNDD2;DBNDD2;DBNDD2;DBNDD2;SYS1-DBNDD2;DBNDD2;DBNDD2	5'UTR;5'UTR;TSS1500;TSS1500;Body;5'UTR;5'UTR	chr20:44034458-44035954	Island
217764	cg16080125	GNA12	0.0893712	0.0686355	0.0762331	0.222463	0.216064	0.220937	0.0780799	0.219821	-0.141741	cg16080125	7	2774654	GNA12	Body	chr7:2774444-2774655	Island
86762	cg22274745	CERKL;CERKL;CERKL;CERKL;CERKL;CERKL;CERKL	0.155255	0.243441	0.142759	0.281256	0.358107	0.323255	0.180485	0.320873	-0.140388	cg22274745	2	182451537	CERKL;CERKL;CERKL;CERKL;CERKL;CERKL;CERKL	Body;Body;Body;Body;Body;Body;Body
36464	cg14025652	GPR177;GPR177	0.0988978	0.175398	0.174311	0.282897	0.279982	0.304552	0.149536	0.289144	-0.139608	cg14025652	1	68698718	GPR177;GPR177	TSS1500;TSS1500	chr1:68696639-68697628	S_Shore
446659	cg10741422		0.0963088	0.115174	0.115909	0.234347	0.251806	0.257412	0.109131	0.247855	-0.138724	cg10741422	19	21769315			chr19:21769189-21769786	Island
234966	cg06010588	UNC5D	0.103595	0.0892858	0.0933267	0.238706	0.192861	0.270625	0.0954024	0.234064	-0.138661	cg06010588	8	35092876	UNC5D	TSS200	chr8:35092679-35093559	Island
418369	cg14754787	LHX1	0.0718302	0.0820867	0.0717316	0.180299	0.203887	0.257285	0.0752162	0.213824	-0.138608	cg14754787	17	35299600	LHX1	Body	chr17:35291899-35300875	Island
130490	cg15834072	DCHS2;DCHS2	0.0469504	0.0456808	0.0608492	0.161197	0.178857	0.227462	0.0511601	0.189172	-0.138012	cg15834072	4	155411603	DCHS2;DCHS2	1stExon;1stExon	chr4:155410623-155413393	Island
88509	cg23668184	SOX11;SOX11	0.0340317	0.0405249	0.0471053	0.150979	0.174943	0.208574	0.0405539	0.178165	-0.137612	cg23668184	2	5836713	SOX11;SOX11	3'UTR;1stExon	chr2:5836068-5837643	Island
65688	cg04864807		0.185696	0.203489	0.200383	0.294864	0.35747	0.349767	0.196523	0.334034	-0.137511	cg04864807	2	121412139			chr2:121411983-121412315	Island
425401	cg22193912	MAFG;MAFG	0.199899	0.198571	0.203972	0.315863	0.35123	0.345432	0.200814	0.337508	-0.136694	cg22193912	17	79881523	MAFG;MAFG	5'UTR;TSS200	chr17:79880449-79880872	S_Shore
77728	cg14649507	ITM2C;ITM2C;ITM2C	0.153874	0.142847	0.16535	0.284482	0.281882	0.304589	0.154024	0.290318	-0.136294	cg14649507	2	231735037	ITM2C;ITM2C;ITM2C	Body;Body;Body
281040	cg23474501	GPR123	0.074408	0.057737	0.0772865	0.204772	0.208789	0.201866	0.0698105	0.205142	-0.135332	cg23474501	10	134902168	GPR123	5'UTR	chr10:134901198-134902619	Island
378481	cg23413924	DUOX1;DUOX1	0.139977	0.13331	0.163729	0.254227	0.285133	0.303582	0.145672	0.28098	-0.135308	cg23413924	15	45427734	DUOX1;DUOX1	Body;Body	chr15:45427296-45428206	Island
480711	cg10836392	SULT4A1	0.145627	0.128627	0.146991	0.250842	0.265936	0.309945	0.140415	0.275575	-0.135159	cg10836392	22	44258132	SULT4A1	1stExon	chr22:44257942-44258612	Island
84815	cg20676716	HOXD1	0.087055	0.0862717	0.106463	0.208551	0.224925	0.249927	0.0932633	0.227801	-0.134538	cg20676716	2	177053568	HOXD1	1stExon	chr2:177052957-177054350	Island
121003	cg03045635	DRD5	0.186814	0.164793	0.224859	0.330454	0.309983	0.336655	0.192155	0.325697	-0.133542	cg03045635	4	9783198	DRD5	TSS200	chr4:9783035-9784960	Island
31707	cg11379081		0.218526	0.160174	0.218538	0.318971	0.290248	0.386472	0.19908	0.331897	-0.132817	cg11379081	1	209405050			chr1:209404845-209405473	Island
155312	cg18273840	HCN1	0.087638	0.0828941	0.12524	0.223397	0.236829	0.232178	0.0985907	0.230801	-0.132211	cg18273840	5	45695643	HCN1	Body	chr5:45695394-45696510	Island
257875	cg14410964	NOTCH1	0.228581	0.238744	0.272267	0.370528	0.377838	0.381748	0.246531	0.376705	-0.130174	cg14410964	9	139427106	NOTCH1	Body	chr9:139428318-139428527	N_Shore
234028	cg04771100	HTRA4	0.111667	0.150041	0.146274	0.228403	0.276557	0.292684	0.135994	0.265881	-0.129887	cg04771100	8	38832335	HTRA4	Body	chr8:38831592-38832353	Island
161898	cg26333652	IRX2;IRX2	0.24808	0.255324	0.285926	0.376302	0.39971	0.402873	0.26311	0.392962	-0.129852	cg26333652	5	2750758	IRX2;IRX2	Body;Body	chr5:2748368-2757024	Island
184579	cg15607103	ELOVL5	0.127995	0.1115	0.158198	0.248507	0.273274	0.262506	0.132564	0.261429	-0.128864	cg15607103	6	53167650	ELOVL5	5'UTR
109249	cg16953297	ECE2;ECE2;ECE2;ECE2;ECE2;ECE2;ECE2	0.131274	0.126886	0.157003	0.242787	0.257765	0.297551	0.138387	0.266034	-0.127647	cg16953297	3	183993906	ECE2;ECE2;ECE2;ECE2;ECE2;ECE2;ECE2	1stExon;Body;5'UTR;5'UTR;5'UTR;1stExon;1stExon	chr3:183993905-183994347	Island
177515	cg10176110	SMOC2;SMOC2	0.144786	0.165477	0.213672	0.287601	0.299294	0.316499	0.174645	0.301131	-0.126486	cg10176110	6	168841653	SMOC2;SMOC2	TSS200;TSS200	chr6:168841438-168841699	Island
65296	cg04575202		0.157748	0.153857	0.181253	0.290939	0.268689	0.311534	0.164286	0.290387	-0.126102	cg04575202	2	9235972
61166	cg01715901	CYTIP	0.120601	0.120321	0.215588	0.260642	0.255431	0.316095	0.15217	0.27739	-0.12522	cg01715901	2	158297684	CYTIP	Body
56446	cg26422458	ELTD1;ELTD1	0.187616	0.19846	0.207971	0.324793	0.310949	0.332983	0.198016	0.322908	-0.124893	cg26422458	1	79472452	ELTD1;ELTD1	5'UTR;1stExon	chr1:79472281-79472537	Island
270121	cg10053779	INPP5F;INPP5F	0.632494	0.57356	0.623592	0.737945	0.689592	0.774001	0.609882	0.733846	-0.123964	cg10053779	10	121497344	INPP5F;INPP5F	Body;Body
87208	cg22674699	HOXD9	0.0370159	0.0306991	0.0295869	0.149551	0.149912	0.169601	0.032434	0.156355	-0.123921	cg22674699	2	176987918	HOXD9	1stExon	chr2:176986424-176988291	Island
154052	cg17037282	ISL1	0.0731111	0.0931224	0.110327	0.210571	0.215316	0.221948	0.0921869	0.215945	-0.123758	cg17037282	5	50678928	ISL1	TSS200	chr5:50678632-50679375	Island
143014	cg04454086	PCDHAC2;PCDHA7;PCDHA12;PCDHA6;PCDHA10;PCDHA4;PCDHA11;PCDHA8;PCDHA6;PCDHA1;PCDHA2;PCDHA1;PCDHA9;PCDHAC2;PCDHA13;PCDHA5;PCDHAC1;PCDHA3;PCDHAC2;PCDHA10	0.112392	0.098485	0.118723	0.235405	0.213644	0.251749	0.109867	0.233599	-0.123733	cg04454086	5	140345966	PCDHAC2;PCDHA7;PCDHA12;PCDHA6;PCDHA10;PCDHA4;PCDHA11;PCDHA8;PCDHA6;PCDHA1;PCDHA2;PCDHA1;PCDHA9;PCDHAC2;PCDHA13;PCDHA5;PCDHAC1;PCDHA3;PCDHAC2;PCDHA10	1stExon;Body;Body;Body;Body;Body;Body;Body;Body;Body;Body;Body;Body;TSS1500;Body;Body;Body;Body;5'UTR;Body	chr5:140346105-140346931	N_Shore
391293	cg06173520	BANP;BANP	0.277048	0.245339	0.37672	0.384911	0.396638	0.483911	0.299702	0.42182	-0.122118	cg06173520	16	88039121	BANP;BANP	Body;Body	chr16:88039616-88039904	N_Shore
383843	cg01681367	SPN;SPN	0.0636125	0.0728376	0.0833073	0.182659	0.194739	0.207524	0.0732524	0.194974	-0.121722	cg01681367	16	29676071	SPN;SPN	Body;Body	chr16:29675845-29676120	Island
338356	ch.12.76556427R		0.0824029	0.105439	0.164346	0.201321	0.239255	0.274701	0.117396	0.238426	-0.12103	ch.12.76556427R	12	78032296
448341	cg12542255	FOSB;FOSB	0.108354	0.129644	0.110627	0.229069	0.235685	0.24683	0.116209	0.237195	-0.120986	cg12542255	19	45976195	FOSB;FOSB	Body;Body	chr19:45975848-45976262	Island
325368	cg12620645		0.26559	0.232283	0.247662	0.377649	0.375107	0.354097	0.248511	0.368951	-0.12044	cg12620645	12	92899917
349920	cg25936358		0.191152	0.180479	0.186177	0.293006	0.310528	0.312957	0.185936	0.305497	-0.119561	cg25936358	13	114301996			chr13:114302311-114302519	N_Shore
305038	cg18988498	PAX6;PAX6;PAX6	0.139206	0.157383	0.185401	0.255916	0.282691	0.301944	0.160664	0.280183	-0.11952	cg18988498	11	31824262	PAX6;PAX6;PAX6	Body;Body;Body	chr11:31825743-31826967	N_Shore
73673	cg11344566	CNTNAP5;CNTNAP5	0.127392	0.120682	0.147222	0.230232	0.253628	0.269072	0.131765	0.250977	-0.119212	cg11344566	2	124782885	CNTNAP5;CNTNAP5	5'UTR;1stExon	chr2:124782252-124783255	Island
469632	cg19110428		0.60694	0.645825	0.695367	0.739637	0.756215	0.805254	0.649377	0.767035	-0.117658	cg19110428	20	30324912			chr20:30326913-30327430	N_Shelf
63739	cg03450948	HOXD1	0.101171	0.104315	0.119269	0.218134	0.2354	0.222253	0.108252	0.225262	-0.117011	cg03450948	2	177053274	HOXD1	TSS200	chr2:177052957-177054350	Island
32363	cg11731671	PRDM16;PRDM16	0.253811	0.293594	0.29803	0.373585	0.409997	0.412104	0.281812	0.398562	-0.11675	cg11731671	1	2995604	PRDM16;PRDM16	Body;Body	chr1:2997272-2997473	N_Shore
89131	cg24231854		0.241244	0.22658	0.262941	0.351093	0.36534	0.363888	0.243588	0.360107	-0.116519	cg24231854	2	9235924
306142	cg20019985		0.0756384	0.0622811	0.0779215	0.217166	0.168195	0.179361	0.071947	0.18824	-0.116293	cg20019985	11	32008961			chr11:32008802-32009044	Island
165936	cg01758512	FUT9;FUT9	0.104289	0.108792	0.113073	0.236068	0.214529	0.221495	0.108718	0.224031	-0.115312	cg01758512	6	96463902	FUT9;FUT9	5'UTR;1stExon	chr6:96463869-96464136	Island
139114	cg00177388		0.140883	0.145317	0.161871	0.252894	0.266167	0.273187	0.149357	0.264083	-0.114726	cg00177388	5	72677886			chr5:72676120-72678421	Island
346243	cg17555373		0.13477	0.145921	0.169286	0.2434	0.249672	0.299261	0.149992	0.264111	-0.114119	cg17555373	13	53775108			chr13:53774264-53776345	Island
342769	cg09469566		0.0701574	0.0728489	0.085587	0.1794	0.182517	0.209008	0.0761978	0.190309	-0.114111	cg09469566	13	112717244			chr13:112717125-112717421	Island
114703	cg23243038	TRIM71;TRIM71	0.128465	0.138425	0.168886	0.253968	0.23996	0.275477	0.145259	0.256468	-0.111209	cg23243038	3	32859558	TRIM71;TRIM71	5'UTR;1stExon	chr3:32858194-32860506	Island
163139	ch.5.673290R	RNASEN;RNASEN	0.135887	0.136559	0.181266	0.242517	0.23871	0.30391	0.151237	0.261712	-0.110475	ch.5.673290R	5	31408223	RNASEN;RNASEN	Body;Body
154921	cg17928584	STK32A;STK32A	0.0859742	0.0961167	0.121274	0.197323	0.204898	0.225055	0.101122	0.209092	-0.10797	cg17928584	5	146614457	STK32A;STK32A	TSS200;TSS200	chr5:146614283-146614560	Island
255716	cg13920435	CDK20;CDK20;CDK20;CDK20;CDK20;CDK20;CDK20;CDK20;CDK20;CDK20	0.0633638	0.0743053	0.0976287	0.163949	0.174968	0.219759	0.0784326	0.186225	-0.107793	cg13920435	9	90589640	CDK20;CDK20;CDK20;CDK20;CDK20;CDK20;CDK20;CDK20;CDK20;CDK20	1stExon;1stExon;1stExon;1stExon;5'UTR;5'UTR;5'UTR;5'UTR;1stExon;5'UTR	chr9:90589209-90589807	Island
77393	cg14410016	HOXD9	0.265908	0.270278	0.293316	0.379512	0.372187	0.39971	0.276501	0.383803	-0.107302	cg14410016	2	176986659	HOXD9	TSS1500	chr2:176986424-176988291	Island
21536	cg05378938	TDRD5	0.136237	0.140944	0.181208	0.238257	0.255078	0.286532	0.152797	0.259956	-0.107159	cg05378938	1	179560983	TDRD5	TSS200	chr1:179560751-179561596	Island
