# Supplementary material for: Monozygotic twins discordant for common variable immunodeficiency reveal impaired DNA demethylation during naïve-to-memory B-cell transition
Source: Nat Commun. 2015 Jun 17;6:7335. doi: 10.1038/ncomms8335 (PMC4557293; doi:10.1038/ncomms8335)
Supplement: Supplementary Data 2 — Number of cells in each population and donor and DNA methylation percentages. Number of cells isolated for each cell subpopulation (naïve, unswitched and switched memory B cells) are presented for all control and CVID individuals studied. The percentage of methylation for the selected CpG site of each gene is also shown, as obtained from bisulfite pyrosequencing. [file ncomms8335-s3.xls]

## Sheet: Hoja1
Supplementary Data 2. Number of cells in each population and donor and DNA methylation percentages
			DNA methylation percentage
			BCL2L1	CORO1B		KCNC4	PIK3CD	RPS6KB2	TCF3	KCNN4
		Number of cells	CpG2	CpG2	CpG3	CpG1	CpG1	CpG2	CpG1	cg26890181
Naïve	Control-1	914000	89	94	99	90	95	95	97	100
	Control-2	1396118	91	95	91	93	92	95	88	100
	Control-3	745125	90	80	83	96	92	92	91	100
	Control-4	400000	78	50	49	84	79	63	79	98
	Control-5	1230985	53	49	72	91	92	80	89	86
	Control-6	125058	85	77	50	80	69	62	73	75
	Control-7	1248513	87	84	87	91	92	88	90	92
	Control-8	483000	94	76	97	88	83	86	90	93
	Control-9	45000	95	98		75	12	100	76
	Control-10	350000	88	95	99	93	86	94	86	96
	Control-11	72100	22	97		78	93	100	96	94
	Control-12	45632		98	3	96	95	100	92
	CVID-1	272679	77	60	51	72	64	60	80	91
	CVID-2	244315	91	89	94	92	85	91	88	89
	CVID-3	96289	84	73	74	89	86	71	81	93
	CVID-4	152287	86	80	74	69	78	88	84	89
	CVID-5	355214	91	93	91	91	93	92	90	85
	CVID-6	200000	93	91	93	95	92	100	95	89
	CVID-7	224506	91	92	94	92	93	96	93	91
	CVID-8	69952	86	83	99	84	83	100	97	100
	CVID-9	23000	3	87	99	99	96	58	24	45
	CVID-10	17000	98	98		53	97	98	56
	CVID-11	3688	98	76		50	93	1	94	100
	CVID-12	37023	98	98	97	97	96	4	92
	CVID-13	32103	98	98		65	96	99
	CVID-14	139948	98	96	97	99	74	89	95	75
	CVID-15	20485	5			96	8	100	3
	CVID-16	6616				99
Unswitched	Control-1	50000	60	27	11	43	34	19	41	33
	Control-2	146555	38	16	19	37	30	9	36	48
	Control-3	31733
	Control-4	12500	4	43	2	10	54	21	75	95
	Control-5	940208	40	11	13	57	28	9	43	17
	Control-6	33077	40	36	13	50	32	17	41	43
	Control-7	56110	49	32	7	42	54	37	49	44
	Control-8	4931	61	99	2	47	60	28	72	50
	Control-9	31500		96	1	76	9	1	9	9
	Control-10	465000	52	3	97	31	10	2	25	8
	Control-11	69000	97	98	41	11	17	1	31	3
	Control-12	11901						99
	CVID-1	356603	45	19	8	19	15	99	30	16
	CVID-2	17713	79	82	55	81	79	84	81	70
	CVID-3	7375	16	99			50	100	80	100
	CVID-4	4156	43	61	5	28	45	36	35	17
	CVID-5	10042	64	2	2	14	32	14	39	57
	CVID-6	769	77	60	97	94	59	100	86
	CVID-7	1922	73	61	51	95	73	49	95	94
	CVID-8	912	37	77	96	0	43	48	75
	CVID-9	55000	61	86	37	22	44	1	30	17
	CVID-10	133		98				100	94
	CVID-11	308	98	95	91	99	93	93	91
	CVID-12	2135
	CVID-13	11000	95				10	100
	CVID-14	16384		98	2	3	100	1	2
	CVID-15	1170				1
	CVID-16	141		97				98
Switched	Control-1	85000	13	20	20	16	26	9	26	29
	Control-2	182442	15	22	14	10	13	13	13	13
	Control-3	45771	25	20	2	27	12	2	23	0
	Control-4	39881	17	21	11	8	15	7	26	16
	Control-5	562078	16	17	16	21	14	6	21	11
	Control-6	47542	14	27	1	6	16	9	33	1
	Control-7	107497	12	27	4	10	8	8	16	8
	Control-8	18593	4	20	27	10	17	14	7	0
	Control-9	21900	8		83	5	12	1	13
	Control-10	93000	17	4	2	13	8	7	10	1
	Control-11	64103	8	10	3	1	9	6	40	1
	Control-12	19052	3	99	35	2	66	83
	CVID-1	19582	28	25	1	13	12	7	22	5
	CVID-2	2504	67	65			75	1	71
	CVID-3	9679	11	7	10	21	8	6	33	23
	CVID-4	1146		96		12	58		68
	CVID-5	4757	2	67	54		37	1	8
	CVID-6	1033	54	98		35	55		20
	CVID-7	1160
	CVID-8	5657	16	1	3		14	1	32	13
	CVID-9	12000	4	2	87	97	7	1	2
	CVID-10	52		92		97		100
	CVID-11	0
	CVID-12	3261	3	99		50	11	100		4
	CVID-13	920		97		97
	CVID-14	2339		66		97		31
	CVID-15	269		89		67		97
	CVID-16	45	3	94
